# Supplementary material for: Clinical Effect of IRT-5 Probiotics on Immune Modulation of Autoimmunity or Alloimmunity in the Eye
Source: Nutrients. 2017 Oct 25;9(11):1166. doi: 10.3390/nu9111166 (PMC5707638; doi:10.3390/nu9111166)
Supplement: Supplementary file 1 [file nutrients-09-01166-s001.zip]

Archive with 1 entries (1 files):
- nutrients-232832-supplementary.pdf
